# Supplementary material for: Targeting oxidative pentose phosphate pathway prevents recurrence in mutant Kras colorectal carcinomas
Source: PLoS Biol. 2019 Aug 28;17(8):e3000425. doi: 10.1371/journal.pbio.3000425 (PMC6736310; doi:10.1371/journal.pbio.3000425)
Supplement: S1 Table — CDCP1, CUB-domain–containing protein 1; CRC, colorectal carcinoma; Kras, Kirsten rat sarcoma viral oncogene homolog; muKras, mutant Kras. (XLS) [file pbio.3000425.s007.xls]

## Sheet: Sheet1
S1 Table 1. Multivariate HRs from Cox proportional hazards regression models of
CDCP1 expression level and lung or liver relapse-free survival for mutant Kras CRCs,
adjusting for patient characteristics.
Covariate		Liver relapse				Lung relapse
	HR (95% CI)		p value		HR (95% CI)		p value
CDCP1 expression (high vs. low/negative)	0.76 (0.47-1.32)		0.63		1.88 (1.07-3.21)		0.02*
Age (decades)	0.95 (0.82-1.23)		0.47		1.16 (0.85-1.55)		0.25
Gender (male vs. female)	1.31 (0.70-2.13)		0.28		1.21 (0.63-2.03)		0.43
Tumor size (≧5cm vs. ＜5cm)	0.73 (0.39-1.16)		0.21		2.06 (0.68-5.99)		0.16
Tumor site (rectum vs. colon)	0.66 (0.41-1.38)		0.19		2.80 (1.03-5.80)		0.03*
Tumor stage (III vs. II)	2.37 (1.18-4.70)		0.01*		2.56 (1.51-4.25)		0.001*
miscropic vascular invasion (yes vs. no)	0.93 (0.43-2.05)		0.89		1.53 (1.12-2.33)		0.59
Chemotherapy or/and radiotherapy (yes vs. no)	1.09 (0.93-1.27)		0.28		1.25 (0.95-2.12)		0.34
