# Supplementary material for: Targeting oxidative pentose phosphate pathway prevents recurrence in mutant Kras colorectal carcinomas
Source: PLoS Biol. 2019 Aug 28;17(8):e3000425. doi: 10.1371/journal.pbio.3000425 (PMC6736310; doi:10.1371/journal.pbio.3000425)
Supplement: S2 Table — The Flag-TPI vector was transfected into CRC102-derived CDCP1+ cells, after which the cells were lysed and precleared prior to IP. The IP was performed using a Flag rabbit monoclonal antibody chemically coupled to agarose beads. OFFGel prefractionation was used to reduce sample complexity. Fractionated proteins were subjected to in-solution digestion before LC-MS/MS analysis. CDCP1, CUB-domain–containing protein 1; CRC, colorectal carcinoma; IP, immunoprecipitation; LC-MS/MS, liquid chromatography-tandem mass spectrometry; TPI, triosephosphate isomerase. (XLS) [file pbio.3000425.s008.xls]

## Sheet: Sheet1
S2 Table. TPI interacting proteins in CDCP1+ cells.
Gene Symbol	# of Peptides
Sirt5	58
TCPB	38
HSP7C	22
DREB	20
TCPD	14
EF1A1	11
Nucleolin	9
TCPD	6
GLNA	3
MOSC2	3
